# Supplementary material for: Prediction of guide strand of microRNAs from its sequence and secondary structure
Source: BMC Bioinformatics. 2009 Apr 9;10:105. doi: 10.1186/1471-2105-10-105 (PMC2676257; doi:10.1186/1471-2105-10-105)
Supplement: Additional file 2 — Datasets. The compressed file contains dataset used in development of SVM models and independent datasets used for testing. [file 1471-2105-10-105-S2.zip]

Archive with 32 entries (21 files):
- additional_file2/
- additional_file2/.DS_Store
- __MACOSX/
- __MACOSX/additional_file2/
- __MACOSX/additional_file2/._.DS_Store
- additional_file2/D1/
- additional_file2/D1/.DS_Store
- __MACOSX/additional_file2/D1/
- __MACOSX/additional_file2/D1/._.DS_Store
- additional_file2/D1/set1.txt
- additional_file2/D1/set2.txt
- additional_file2/D1/set3.txt
- additional_file2/D1/set4.txt
- additional_file2/D1/set5.txt
- additional_file2/D2/
- additional_file2/D2/.DS_Store
- __MACOSX/additional_file2/D2/
- __MACOSX/additional_file2/D2/._.DS_Store
- additional_file2/D2/D2.txt
- additional_file2/D3/
- additional_file2/D3/.DS_Store
- __MACOSX/additional_file2/D3/
- __MACOSX/additional_file2/D3/._.DS_Store
- additional_file2/D3/effective_siRNA.txt
- additional_file2/D3/ineffective_siRNA.txt
- additional_file2/D4/
- additional_file2/D4/.DS_Store
- __MACOSX/additional_file2/D4/
- __MACOSX/additional_file2/D4/._.DS_Store
- additional_file2/D4/effective_siRNA.txt
- additional_file2/D4/ineffective_siRNA.txt
- additional_file2/index.txt
