# Supplementary material for: Prediction of guide strand of microRNAs from its sequence and secondary structure
Source: BMC Bioinformatics. 2009 Apr 9;10:105. doi: 10.1186/1471-2105-10-105 (PMC2676257; doi:10.1186/1471-2105-10-105)
Supplement: Additional file 2 — Datasets. The compressed file contains dataset used in development of SVM models and independent datasets used for testing. [file 1471-2105-10-105-S2.zip › additional_file2/D1/set1.txt]

>hsa-miR-106b*  3p  exp      CCGCACUGUGGGUACUUGCUGC/>hsa-miR-106b  5p  exp      UAAAGUGCUGACAGUGCAGAU
>hsa-miR-106a*  5p  exp      CUGCAAUGUAAGCACUUCUUAC/>hsa-miR-106a  3p  exp      AAAAGUGCUUACAGUGCAGGUAG
>dre-miR-18b*  3p  exp      CUGCCCUAAGUGCCCCUUCUGG/>dre-miR-18b  5p  exp      UAAGGUGCAUUUAGUGCAGAUA
>hsa-miR-18b*  3p  exp      UGCCCUAAAUGCCCCUUCUGGC/>hsa-miR-18b  5p  exp      UAAGGUGCAUCUAGUGCAGUUAG
>hsa-miR-17*  3p  exp      ACUGCAGUGAAGGCACUUGUAG/>hsa-miR-17  5p  exp      CAAAGUGCUUACAGUGCAGGUAG
>mmu-miR-17*  3p  exp      ACUGCAGUGAGGGCACUUGUAG/>mmu-miR-17  5p  exp      CAAAGUGCUUACAGUGCAGGUAG
>dre-miR-17a*  3p  exp      ACUGCAGUGGAGGCACUUCUAG/>dre-miR-17a  5p  exp      CAAAGUGCUUACAGUGCAGGUA
>mmu-miR-20b*  3p  exp      ACUGCAGUGUGAGCACUUCUAG/>mmu-miR-20b  5p  exp      CAAAGUGCUCAUAGUGCAGGUAG
>dre-miR-20a*  3p  exp      ACUGCAGUGUGAGCACUUGAAG/>dre-miR-20a  5p  exp      UAAAGUGCUUAUAGUGCAGGUAG
>mmu-miR-20a*  3p  exp      ACUGCAUUACGAGCACUUAAAG/>mmu-miR-20a  5p  exp      UAAAGUGCUUAUAGUGCAGGUAG
>rno-miR-20a*  3p  exp      ACUGCAUUACGAGCACUUACA/>rno-miR-20a  5p  exp      UAAAGUGCUUAUAGUGCAGGUAG
>hsa-miR-20a*  3p  exp      ACUGCAUUAUGAGCACUUAAAG/>hsa-miR-20a  5p  exp      UAAAGUGCUUAUAGUGCAGGUAG
>mmu-miR-18a*  3p  exp      ACUGCCCUAAGUGCUCCUUCUG/>mmu-miR-18a  5p  exp      UAAGGUGCAUCUAGUGCAGAUAG
>hsa-miR-18a*  3p  exp      ACUGCCCUAAGUGCUCCUUCUGG/>hsa-miR-18a  5p  exp      UAAGGUGCAUCUAGUGCAGAUAG
>hsa-miR-93*  3p  exp      ACUGCUGAGCUAGCACUUCCCG/>hsa-miR-93  5p  exp      CAAAGUGCUGUUCGUGCAGGUAG
>hsa-miR-20b*  3p  exp      ACUGUAGUAUGGGCACUUCCAG/>hsa-miR-20b  5p  exp      CAAAGUGCUCAUAGUGCAGGUAG
>hsa-let-7b*  3p  exp      CUAUACAACCUACUGCCUUCCC/>hsa-let-7b  5p  exp      UGAGGUAGUAGGUUGUGUGGUU
>hsa-let-7a*  3p  exp      CUAUACAAUCUACUGUCUUUC/>hsa-let-7a  5p  exp      UGAGGUAGUAGGUUGUAUAGUU
>mmu-let-7a*  3p  exp      CUAUACAAUCUACUGUCUUUCC/>mmu-let-7a  5p  exp      UGAGGUAGUAGGUUGUAUAGUU
>hsa-let-7f-1*  3p  exp      CUAUACAAUCUAUUGCCUUCCC/>hsa-let-7f  5p  exp      UGAGGUAGUAGAUUGUAUAGUU
>hsa-let-7f-2*  3p  exp      CUAUACAGUCUACUGUCUUUCC/>hsa-let-7f  5p  exp      UGAGGUAGUAGAUUGUAUAGUU
>hsa-let-7d*  3p  exp      CUAUACGACCUGCUGCCUUUCU/>hsa-let-7d  5p  exp      AGAGGUAGUAGGUUGCAUAGUU
>hsa-let-7e*  3p  exp      CUAUACGGCCUCCUAGCUUUCC/>hsa-let-7e  5p  exp      UGAGGUAGGAGGUUGUAUAGUU
>hsa-let-7i*  3p  exp      CUGCGCAAGCUACUGCCUUGCU/>hsa-let-7i  5p  exp      UGAGGUAGUAGUUUGUGCUGUU
>mmu-let-7c-1*  3p  exp      CUGUACAACCUUCUAGCUUUCC/>mmu-let-7c  5p  exp      UGAGGUAGUAGGUUGUAUGGUU
>hsa-let-7g*  3p  exp      CUGUACAGGCCACUGCCUUGC/>hsa-let-7g  5p  exp      UGAGGUAGUAGUUUGUACAGUU
>mmu-let-7g*  3p  exp      ACUGUACAGGCCACUGCCUUGC/>mmu-let-7g  5p  exp      UGAGGUAGUAGUUUGUACAGUU
>hsa-miR-30c-2*  3p  exp      CUGGGAGAAGGCUGUUUACUCU/>hsa-miR-30c  5p  exp      UGUAAACAUCCUACACUCUCAGC
>hsa-miR-30c-1*  3p  exp      CUGGGAGAGGGUUGUUUACUCC/>hsa-miR-30c  5p  exp      UGUAAACAUCCUACACUCUCAGC
>hsa-miR-30b*  3p  exp      CUGGGAGGUGGAUGUUUACUUC/>hsa-miR-30b  5p  exp      UGUAAACAUCCUACACUCAGCU
>mmu-miR-30b*  3p  exp      CUGGGAUGUGGAUGUUUACGUC/>mmu-miR-30b  5p  exp      UGUAAACAUCCUACACUCAGCU
>hsa-miR-30d*  3p  exp      CUUUCAGUCAGAUGUUUGCUGC/>hsa-miR-30d  5p  exp      UGUAAACAUCCCCGACUGGAAG
>hsa-miR-30e*  3p  exp      CUUUCAGUCGGAUGUUUACAGC/>hsa-miR-30e  5p  exp      UGUAAACAUCCUUGACUGGAAG
>hsa-miR-30a*  3p  exp      CUUUCAGUCGGAUGUUUGCAGC/>hsa-miR-30a  5p  exp      UGUAAACAUCCUCGACUGGAAG
>mmu-miR-15a*  3p  exp      CAGGCCAUACUGUGCUGCCUCA/>mmu-miR-15a  5p  exp      UAGCAGCACAUAAUGGUUUGUG
>hsa-miR-15a*  3p  exp      CAGGCCAUAUUGUGCUGCCUCA/>hsa-miR-15a  5p  exp      UAGCAGCACAUAAUGGUUUGUG
>dre-miR-15a*  3p  exp      CAGGCCGUACUGUGCUGCGGCA/>dre-miR-15a  5p  exp      UAGCAGCACAGAAUGGUUUGUG
>hsa-miR-16-2*  3p  exp      CCAAUAUUACUGUGCUGCUUUA/>hsa-miR-16  5p  exp      UAGCAGCACGUAAAUAUUGGCG
>hsa-miR-195*  3p  exp      CCAAUAUUGGCUGUGCUGCUCC/>hsa-miR-195  5p  exp      UAGCAGCACAGAAAUAUUGGC
>hsa-miR-16-1*  3p  exp      CCAGUAUUAACUGUGCUGCUGA/>hsa-miR-16  5p  exp      UAGCAGCACGUAAAUAUUGGCG
>mmu-miR-16*  3p  exp      CCAGUAUUGACUGUGCUGCUGA/>mmu-miR-16  5p  exp      UAGCAGCACGUAAAUAUUGGCG
>hsa-miR-15b*  3p  exp      CGAAUCAUUAUUUGCUGCUCUA/>hsa-miR-15b  5p  exp      UAGCAGCACAUCAUGGUUUACA
>hsa-miR-181c*  3p  exp      AACCAUCGACCGUUGAGUGGAC/>hsa-miR-181c  5p  exp      AACAUUCAACCUGUCGGUGAGU
>hsa-miR-181a-2*  3p  exp      ACCACUGACCGUUGACUGUACC/>hsa-miR-181a  5p  exp      AACAUUCAACGCUGUCGGUGAGU
>hsa-miR-181a*  3p  exp      ACCAUCGACCGUUGAUUGUACC/>hsa-miR-181a  5p  exp      AACAUUCAACGCUGUCGGUGAGU
>mmu-miR-181a-2*  3p  exp      ACCGACCGUUGACUGUACCUUG/>mmu-miR-181a  5p  exp      AACAUUCAACGCUGUCGGUGAGU
>hsa-miR-29b-2*  5p  exp      CUGGUUUCACAUGGUGGCUUAG/>hsa-miR-29b  3p  exp      UAGCACCAUUUGAAAUCAGUGUU
>mmu-miR-29b*  5p  exp      GCUGGUUUCAUAUGGUGGUUUA/>mmu-miR-29b  3p  exp      UAGCACCAUUUGAAAUCAGUGUU
>hsa-miR-29b-1*  5p  exp      GCUGGUUUCAUAUGGUGGUUUAGA/>hsa-miR-29b  3p  exp      UAGCACCAUUUGAAAUCAGUGUU
>hsa-miR-29c*  5p  exp      UGACCGAUUUCUCCUGGUGUUC/>hsa-miR-29c  3p  exp      UAGCACCAUUUGAAAUCGGUUA
>rno-miR-29b-1*  5p  exp      UUUCAUAUGGUGGUUUAGAUUU/>rno-miR-29b  3p  exp      UAGCACCAUUUGAAAUCAGUGUU
>hsa-miR-29a*  5p  exp      ACUGAUUUCUUUUGGUGUUCAG/>hsa-miR-29a  3p  exp      UAGCACCAUCUGAAAUCGGUUA
>ppt-miR319d.1*  5p  exp      GAGCUUUCUUCGGUCCAAUA/>ppt-miR319d  3p  exp      CUUGGACUGAAGGGAGCUCCC
>cre-miR1143*  5p  exp      AGGACGUCCCCUUACGGGA/>cre-miR1143  3p  exp      UUAUUUGCCCGAAGGGGACGUCCU
>ebv-miR-BART13*  5p  exp      AACCGGCUCGUGGCUCGUACAG/>ebv-miR-BART13  3p  exp      UGUAACUUGCCAGGGACGGCUGA
>dre-miR-459*  3p  exp      CAGGGAAUCUCUGUUACUGGGG/>dre-miR-459  5p  exp      UCAGUAACAAGGAUUCAUCCUG
>sme-let-7b*  3p  exp      CCAUUCAACUAUCUGUCUUCUC/>sme-let-7b  5p  exp      UGAGGUAGAUUGUUGGAUGACU
>rrv-miR-rR1-6*  3p  exp      CGAUGUACGCCCUUUCGCAGU/>rrv-miR-rR1-6  5p  exp      CGCGGAAAGGUGUGCACAUCGUA
>cre-miR1154*  3p  exp      CGCCUUGUGACGACUAAGU/>cre-miR1154  5p  exp      ACUUAGUCAUCCCAAGGCGU
>mdv1-miR-M2*  3p  exp      CGGACUGCCGCAGAAUAGCUU/>mdv1-miR-M2  5p  exp      GUUGUAUUCUGCCCGGUAGUCCG
>cre-miR1162*  5p  exp      CGGCCUAAAUUACUACAACACG/>cre-miR1162  3p  exp      UGUUGUAGUAGUUUAGCCCUGC
>rrv-miR-rR1-4*  3p  exp      CUCGUUAACCGCCCUCCCGAGA/>rrv-miR-rR1-4  5p  exp      UGGGGAGGGCGGUCAGCGCGCG
>cre-miR1153.1*  3p  exp      GAUUGUAAUGCGAUGGCUC/>cre-miR1153.1  5p  exp      UGGGCCAUCGUAUUACUAUCAG
>rrv-miR-rR1-1*  3p  exp      GGCCACCGAGGAUGCGGUC/>rrv-miR-rR1-1  5p  exp      CGAUCGCACCUUUGGCCGGCCGG
>sme-miR-125a*  3p  exp      GUAGUUUUUGGUAUCAGGAU/>sme-miR-125a  5p  exp      UCCCUGAGACCAUUGACUGCAU
>ebv-miR-BART8*  3p  exp      GUCACAAUCUAUGGGGUCGUAGA/>ebv-miR-BART8  5p  exp      UACGGUUUCCUAGAUUGUACAG
