# Supplementary material for: Prediction of guide strand of microRNAs from its sequence and secondary structure
Source: BMC Bioinformatics. 2009 Apr 9;10:105. doi: 10.1186/1471-2105-10-105 (PMC2676257; doi:10.1186/1471-2105-10-105)
Supplement: Additional file 2 — Datasets. The compressed file contains dataset used in development of SVM models and independent datasets used for testing. [file 1471-2105-10-105-S2.zip › additional_file2/D1/set2.txt]

>dre-miR-19a*  5p  exp      CUAGUUUUGCAUAGUUGCACUA/>dre-miR-19a  3p  exp      UGUGCAAAUCUAUGCAAAACUGA
>mmu-miR-19a*  5p  exp      UAGUUUUGCAUAGUUGCACUAC/>mmu-miR-19a  3p  exp      UGUGCAAAUCUAUGCAAAACUGA
>hsa-miR-19b-1*  5p  exp      AGUUUUGCAGGUUUGCAUCCAGC/>hsa-miR-19b  3p  exp      UGUGCAAAUCCAUGCAAAACUGA
>hsa-miR-19b-2*  5p  exp      AGUUUUGCAGGUUUGCAUUUCA/>hsa-miR-19b  3p  exp      UGUGCAAAUCCAUGCAAAACUGA
>hsa-miR-19a*  5p  exp      AGUUUUGCAUAGUUGCACUACA/>hsa-miR-19a  3p  exp      UGUGCAAAUCUAUGCAAAACUGA
>dre-miR-19b*  5p  exp      AGUUUUGCUGGUUUGCAUUCAG/>dre-miR-19b  3p  exp      UGUGCAAAUCCAUGCAAAACUGA
>hsa-miR-92a-2*  5p  exp      GGGUGGGGAUUUGUUGCAUUAC/>hsa-miR-92a  3p  exp      UAUUGCACUUGUCCCGGCCUGU
>rno-miR-25*  5p  exp      AGGCGGAGACACGGGCAAUUGC/>rno-miR-25  3p  exp      CAUUGCACUUGUCUCGGUCUGA
>hsa-miR-25*  5p  exp      AGGCGGAGACUUGGGCAAUUG/>hsa-miR-25  3p  exp      CAUUGCACUUGUCUCGGUCUGA
>hsa-miR-92b*  5p  exp      AGGGACGGGACGCGGUGCAGUG/>hsa-miR-92b  3p  exp      UAUUGCACUCGUCCCGGCCUCC
>mmu-miR-92a*  5p  exp      AGGUGGGGAUUGGUGGCAUUAC/>mmu-miR-92a  3p  exp      UAUUGCACUUGUCCCGGCCUG
>hsa-miR-92a-1*  5p  exp      AGGUUGGGAUCGGUUGCAAUGCU/>hsa-miR-92a  3p  exp      UAUUGCACUUGUCCCGGCCUGU
>hsa-miR-9*  3p  exp      AUAAAGCUAGAUAACCGAAAGU/>hsa-miR-9  5p  exp      UCUUUGGUUAUCUAGCUGUAUGA
>dre-miR-9*  3p  exp      UAAAGCUAGAUAACCGAAAGU/>dre-miR-9  5p  exp      UCUUUGGUUAUCUAGCUGUAUGA
>rno-miR-125b*  3p  exp      ACAAGUCAGGCUCUUGGGACCU/>rno-miR-125b-5p  5p  exp      UCCCUGAGACCCUAACUUGUGA
>mmu-miR-125b*  3p  exp      ACAAGUCAGGUUCUUGGGACCU/>mmu-miR-125b-5p  5p  exp      UCCCUGAGACCCUAACUUGUGA
>hsa-miR-125b-2*  3p  exp      UCACAAGUCAGGCUCUUGGGAC/>hsa-miR-125b  5p  exp      UCCCUGAGACCCUAACUUGUGA
>hsa-miR-125b-1*  3p  exp      ACGGGUUAGGCUCUUGGGAGCU/>hsa-miR-125b  5p  exp      UCCCUGAGACCCUAACUUGUGA
>hsa-miR-154*  3p  exp      AAUCAUACACGGUUGACCUAUU/>hsa-miR-154  5p  exp      UAGGUUAUCCGUGUUGCCUUCG
>rno-miR-382*  3p  exp      AAUCAUUCACGGACAACACUU/>rno-miR-382  5p  exp      GAAGUUGUUCGUGGUGGAUUCG
>mmu-miR-382*  3p  exp      UCAUUCACGGACAACACUUUUU/>mmu-miR-382  5p  exp      GAAGUUGUUCGUGGUGGAUUCG
>mmu-miR-300*  5p  exp      UUGAAGAGAGGUUAUCCUUUGU/>mmu-miR-300  3p  exp      UAUGCAAGGGCAAGCUCUCUUC
>hsa-miR-377*  5p  exp      AGAGGUUGCCCUUGGUGAAUUC/>hsa-miR-377  3p  exp      AUCACACAAAGGCAACUUUUGU
>rno-miR-323*  5p  exp      AGGUGGUCCGUGGCGCGUUCGC/>rno-miR-323  3p  exp      CACAUUACACGGUCGACCUCU
>hsa-miR-200a*  5p  exp      CAUCUUACCGGACAGUGCUGGA/>hsa-miR-200a  3p  exp      UAACACUGUCUGGUAACGAUGU
>hsa-miR-200b*  5p  exp      CAUCUUACUGGGCAGCAUUGGA/>hsa-miR-200b  3p  exp      UAAUACUGCCUGGUAAUGAUGA
>hsa-miR-141*  5p  exp      CAUCUUCCAGUACAGUGUUGGA/>hsa-miR-141  3p  exp      UAACACUGUCUGGUAAAGAUGG
>mmu-miR-141*  5p  exp      CAUCUUCCAGUGCAGUGUUGGA/>mmu-miR-141  3p  exp      UAACACUGUCUGGUAAAGAUGG
>hsa-miR-200c*  5p  exp      CGUCUUACCCAGCAGUGUUUGG/>hsa-miR-200c  3p  exp      UAAUACUGCCGGGUAAUGAUGGA
>hsa-miR-517*  5p  exp      CCUCUAGAUGGAAGCACUGUCU/>hsa-miR-517a  3p  exp      AUCGUGCAUCCCUUUAGAGUGU
>hsa-miR-518f*  5p  exp      CUCUAGAGGGAAGCACUUUCUC/>hsa-miR-518f  3p  exp      GAAAGCGCUUCUCUUUAGAGG
>hsa-miR-523*  5p  exp      CUCUAGAGGGAAGCGCUUUCUG/>hsa-miR-523  3p  exp      GAACGCGCUUCCCUAUAGAGGGU
>hsa-miR-526b*  3p  exp      GAAAGUGCUUCCUUUUAGAGGC/>hsa-miR-526b  5p  exp      CUCUUGAGGGAAGCACUUUCUGU
>hsa-miR-518c*  3p  exp      UCUCUGGAGGGAAGCACUUUCUG/>hsa-miR-518c  5p  exp      CAAAGCGCUUCUCUUUAGAGUGU
>hsa-miR-516b*  3p  exp      UGCUUCCUUUCAGAGGGU/>hsa-miR-516b  5p  exp      AUCUGGAGGUAAGAAGCACUUU
>hsa-miR-519e*  5p  exp      UUCUCCAAAAGGGAGCACUUUC/>hsa-miR-519e  3p  exp      AAGUGCCUCCUUUUAGAGUGUU
>hsa-miR-7-1*  3p  exp      CAACAAAUCACAGUCUGCCAUA/>hsa-miR-7  5p  exp      UGGAAGACUAGUGAUUUUGUUGU
>hsa-miR-7-2*  3p  exp      CAACAAAUCCCAGUCUACCUAA/>hsa-miR-7  5p  exp      UGGAAGACUAGUGAUUUUGUUGU
>rno-miR-7a*  3p  exp      ACAACAAAUCACAGUCUGCCAU/>rno-miR-7a  5p  exp      UGGAAGACUAGUGAUUUUGUUGU
>hsa-miR-99a*  3p  exp      CAAGCUCGCUUCUAUGGGUCUG/>hsa-miR-99a  5p  exp      AACCCGUAGAUCCGAUCUUGUG
>hsa-miR-99b*  3p  exp      CAAGCUCGUGUCUGUGGGUCCG/>hsa-miR-99b  5p  exp      CACCCGUAGAACCGACCUUGCG
>rno-miR-99a*  3p  exp      CAAGCUCGUUUCUAUGGGUCUG/>rno-miR-99a  5p  exp      AACCCGUAGAUCCGAUCUUGUG
>hsa-miR-100*  3p  exp      CAAGCUUGUAUCUAUAGGUAUG/>hsa-miR-100  5p  exp      AACCCGUAGAUCCGAACUUGUG
>hsa-miR-218-1*  3p  exp      AUGGUUCCGUCAAGCACCAUGG/>hsa-miR-218  5p  exp      UUGUGCUUGAUCUAACCAUGU
>hsa-miR-218-2*  3p  exp      CAUGGUUCUGUCAAGCACCGCG/>hsa-miR-218  5p  exp      UUGUGCUUGAUCUAACCAUGU
>mmu-miR-218-1*  3p  exp      AAACAUGGUUCCGUCAAGCACC/>mmu-miR-218  5p  exp      UUGUGCUUGAUCUAACCAUGU
>hsa-miR-23a*  5p  exp      GGGGUUCCUGGGGAUGGGAUUU/>hsa-miR-23a  3p  exp      AUCACAUUGCCAGGGAUUUCC
>hsa-miR-23b*  5p  exp      UGGGUUCCUGGCAUGCUGAUUU/>hsa-miR-23b  3p  exp      AUCACAUUGCCAGGGAUUACC
>hsa-miR-135b*  3p  exp      AUGUAGGGCUAAAAGCCAUGGG/>hsa-miR-135b  5p  exp      UAUGGCUUUUCAUUCCUAUGUGA
>hsa-miR-135a*  3p  exp      UAUAGGGAUUGGAGCCGUGGCG/>hsa-miR-135a  5p  exp      UAUGGCUUUUUAUUCCUAUGUGA
>rno-miR-135a*  3p  exp      UGUAGGGAUGGAAGCCAUGAAA/>rno-miR-135a  5p  exp      UAUGGCUUUUUAUUCCUAUGUGA
>mmu-miR-133a*  5p  exp      GCUGGUAAAAUGGAACCAAAU/>mmu-miR-133a  3p  exp      UUUGGUCCCCUUCAACCAGCUG
>dre-miR-133b*  5p  exp      GCUGGUCAAAUGGAACCAAGUC/>dre-miR-133b  3p  exp      UUUGGUCCCCUUCAACCAGCUA
>dre-miR-133a*  5p  exp      AGCUGGUAAAAUGGAACCAAAU/>dre-miR-133a  3p  exp      UUUGGUCCCCUUCAACCAGCUG
>hsa-miR-629*  3p  exp      GUUCUCCCAACGUAAGCCCAGC/>hsa-miR-629  5p  exp      UGGGUUUACGUUGGGAGAACU
>ebv-miR-BART14*  5p  exp      UACCCUACGCUGCCGAUUUACA/>ebv-miR-BART14  3p  exp      UAAAUGCUGCAGUAGUAGGGAU
>ebv-miR-BART9*  5p  exp      UACUGGACCCUGAAUUGGAAAC/>ebv-miR-BART9  3p  exp      UAACACUUCAUGGGUCCCGUAGU
>sme-miR-190a*  3p  exp      ACCACUGACCGAGCAUAUCCA/>sme-miR-190a  5p  exp      AGAUAUGUUUGGUUAAUUGGUGA
>mdv2-miR-M22*  3p  exp      UAGUGGCUUGCUUGUAGGCUGU/>mdv2-miR-M22  5p  exp      UCUUACACGCACGUCACUCUGGUC
>cre-miR1169*  5p  exp      UAUCCAGCAAGCAACAUCCACA/>cre-miR1169  3p  exp      UGUGGAUGUUGCUUGCUGGAU
>dre-miR-727*  5p  exp      UCAGUCUUCAAUUCCUCCCAGC/>dre-miR-727  3p  exp      GUUGAGGCGAGUUGAAGACUUA
>hcmv-miR-US25-1*  3p  exp      UCCGAACGCUAGGUCGGUUCUC/>hcmv-miR-US25-1  5p  exp      AACCGCUCAGUGGCUCGGACC
>mdv2-miR-M21*  5p  exp      UCCUCCUUCGCGGGGUGCUUGA/>mdv2-miR-M21  3p  exp      GAGCACCACGCCGAUGGACGGAGA
>mdv2-miR-M20*  5p  exp      UCCUUAGCGUGGUGCCUGAGA/>mdv2-miR-M20  3p  exp      UCAAGUACUGCGCGCAAGGACCG
>kshv-miR-K12-3*  3p  exp      UCGCGGUCACAGAAUGUGACA/>kshv-miR-K12-3  5p  exp      UCACAUUCUGAGGACGGCAGCGA
>sme-miR-190b*  3p  exp      ACCAUUAGCCUAAUGUAUCGUGU/>sme-miR-190b  5p  exp      UGAUAUGUUUGGUUUAUUGGUGA
