# Supplementary material for: Prediction of guide strand of microRNAs from its sequence and secondary structure
Source: BMC Bioinformatics. 2009 Apr 9;10:105. doi: 10.1186/1471-2105-10-105 (PMC2676257; doi:10.1186/1471-2105-10-105)
Supplement: Additional file 2 — Datasets. The compressed file contains dataset used in development of SVM models and independent datasets used for testing. [file 1471-2105-10-105-S2.zip › additional_file2/D1/set3.txt]

>hsa-miR-196a*  3p  exp      CGGCAACAAGAAACUGCCUGAG/>hsa-miR-196a  5p  exp      UAGGUAGUUUCAUGUUGUUGGG
>mmu-miR-196a*  3p  exp      UCGGCAACAAGAAACUGCCUGA/>mmu-miR-196a  5p  exp      UAGGUAGUUUCAUGUUGUUGGG
>hsa-miR-10a*  3p  exp      CAAAUUCGUAUCUAGGGGAAUA/>hsa-miR-10a  5p  exp      UACCCUGUAGAUCCGAAUUUGUG
>dre-miR-10a*  3p  exp      CAAAUUCGUGUCUUGGGGAAUA/>dre-miR-10a  5p  exp      UACCCUGUAGAUCCGAAUUUGU
>mmu-miR-10b*  3p  exp      CAGAUUCGAUUCUAGGGGAAUA/>mmu-miR-10b  5p  exp      UACCCUGUAGAACCGAAUUUGUG
>dre-miR-10d*  3p  exp      CAGAUUCGGUUUUAGGGGAGUA/>dre-miR-10d  5p  exp      UACCCUGUAGAACCGAAUGUGUG
>hsa-miR-10b*  3p  exp      ACAGAUUCGAUUCUAGGGGAAU/>hsa-miR-10b  5p  exp      UACCCUGUAGAACCGAAUUUGUG
>hsa-miR-130a*  5p  exp      UUCACAUUGUGCUACUGUCUGC/>hsa-miR-130a  3p  exp      CAGUGCAAUGUUAAAAGGGCAU
>hsa-miR-130b*  5p  exp      ACUCUUUCCCUGUUGCACUAC/>hsa-miR-130b  3p  exp      CAGUGCAAUGAUGAAAGGGCAU
>mmu-miR-130b*  5p  exp      ACUCUUUCCCUGUUGCACUACU/>mmu-miR-130b  3p  exp      CAGUGCAAUGAUGAAAGGGCAU
>ath-miR172b*  5p  exp      GCAGCACCAUUAAGAUUCAC/>ath-miR172b  3p  exp      AGAAUCUUGAUGAUGCUGCAU
>dre-miR-27c*  5p  exp      CUUAACCCACUUGUGAACAAUG/>dre-miR-27c  3p  exp      UUCACAGUGGUUAAGUUCUGC
>hsa-miR-27b*  5p  exp      AGAGCUUAGCUGAUUGGUGAAC/>hsa-miR-27b  3p  exp      UUCACAGUGGCUAAGUUCUGC
>hsa-miR-27a*  5p  exp      AGGGCUUAGCUGCUUGUGAGCA/>hsa-miR-27a  3p  exp      UUCACAGUGGCUAAGUUCCGC
>ath-miR169g*  3p  exp      UCCGGCAAGUUGACCUUGGCU/>ath-miR169g  5p  exp      UGAGCCAAGGAUGACUUGCCG
>hsa-miR-34a*  3p  exp      CAAUCAGCAAGUAUACUGCCCU/>hsa-miR-34a  5p  exp      UGGCAGUGUCUUAGCUGGUUGU
>mmu-miR-34c*  3p  exp      AAUCACUAACCACACAGCCAGG/>mmu-miR-34c  5p  exp      AGGCAGUGUAGUUAGCUGAUUGC
>hsa-miR-34b*  5p  exp      UAGGCAGUGUCAUUAGCUGAUUG/>hsa-miR-34b  3p  exp      CAAUCACUAACUCCACUGCCAU
>mmu-miR-199b*  5p  exp      CCCAGUGUUUAGACUACCUGUUC/>mmu-miR-199b  3p  exp      ACAGUAGUCUGCACAUUGGUUA
>gga-miR-199*  3p  exp      UACAGUAGUCUGCACAUUGG/>gga-miR-199  5p  exp      CCCAGUGUUCAGACUACCUGUUC
>dre-miR-199*  3p  exp      UACAGUAGUCUGCACAUUGGUU/>dre-miR-199  5p  exp      CCCAGUGUUCAGACUACCUGUUC
>mmu-miR-24-2*  5p  exp      GUGCCUACUGAGCUGAAACAGU/>mmu-miR-24  3p  exp      UGGCUCAGUUCAGCAGGAACAG
>rno-miR-24-1*  5p  exp      GUGCCUACUGAGCUGAUAUCAG/>rno-miR-24  3p  exp      UGGCUCAGUUCAGCAGGAACAG
>mmu-miR-24-1*  5p  exp      GUGCCUACUGAGCUGAUAUCAGU/>mmu-miR-24  3p  exp      UGGCUCAGUUCAGCAGGAACAG
>hsa-miR-24-2*  5p  exp      UGCCUACUGAGCUGAAACACAG/>hsa-miR-24  3p  exp      UGGCUCAGUUCAGCAGGAACAG
>hsa-miR-24-1*  5p  exp      UGCCUACUGAGCUGAUAUCAGU/>hsa-miR-24  3p  exp      UGGCUCAGUUCAGCAGGAACAG
>hsa-miR-26a-2*  3p  exp      CCUAUUCUUGAUUACUUGUUUC/>hsa-miR-26a  5p  exp      UUCAAGUAAUCCAGGAUAGGCU
>hsa-miR-26a-1*  3p  exp      CCUAUUCUUGGUUACUUGCACG/>hsa-miR-26a  5p  exp      UUCAAGUAAUCCAGGAUAGGCU
>hsa-miR-26b*  3p  exp      CCUGUUCUCCAUUACUUGGCUC/>hsa-miR-26b  5p  exp      UUCAAGUAAUUCAGGAUAGGU
>hsa-miR-101*  5p  exp      CAGUUAUCACAGUGCUGAUGCU/>hsa-miR-101  3p  exp      UACAGUACUGUGAUAACUGAA
>mmu-miR-101a*  5p  exp      UCAGUUAUCACAGUGCUGAUGC/>mmu-miR-101a  3p  exp      UACAGUACUGUGAUAACUGAA
>sme-miR-2a*  5p  exp      GUUCUACGGUGUUGUGAUAU/>sme-miR-2a  3p  exp      UAUCACAGCCCCGCUUGGAACGCU
>sme-miR-2b*  5p  exp      UCAUCAUUGUUGGUUGUCAG/>sme-miR-2b  3p  exp      UCACAGCCAAUUUUGAUGAGAU
>hsa-miR-222*  5p  exp      CUCAGUAGCCAGUGUAGAUCCU/>hsa-miR-222  3p  exp      AGCUACAUCUGGCUACUGGGU
>hsa-miR-221*  5p  exp      ACCUGGCAUACAAUGUAGAUUU/>hsa-miR-221  3p  exp      AGCUACAUUGUCUGCUGGGUUUC
>hsa-miR-22*  5p  exp      AGUUCUUCAGUGGCAAGCUUUA/>hsa-miR-22  3p  exp      AAGCUGCCAGUUGAAGAACUGU
>hsa-miR-194*  3p  exp      CCAGUGGGGCUGCUGUUAUCUG/>hsa-miR-194  5p  exp      UGUAACAGCAACUCCAUGUGGA
>hsa-miR-148b*  5p  exp      AAGUUCUGUUAUACACUCAGGC/>hsa-miR-148b  3p  exp      UCAGUGCAUCACAGAACUUUGU
>hsa-miR-148a*  5p  exp      AAAGUUCUGAGACACUCCGACU/>hsa-miR-148a  3p  exp      UCAGUGCACUACAGAACUUUGU
>rno-miR-28*  3p  exp      CACUAGAUUGUGAGCUCCUGGA/>rno-miR-28  5p  exp      AAGGAGCUCACAGUCUAUUGAG
>mmu-miR-28*  3p  exp      CACUAGAUUGUGAGCUGCUGGA/>mmu-miR-28  5p  exp      AAGGAGCUCACAGUCUAUUGAG
>rno-miR-151*  3p  exp      CUAGACUGAGGCUCCUUGAGG/>rno-miR-151  5p  exp      UCGAGGAGCUCACAGUCUAGU
>dme-miR-184*  5p  exp      CCUUAUCAUUCUCUCGCCCCG/>dme-miR-184  3p  exp      UGGACGGAGAACUGAUAAGGGC
>hsa-miR-21*  3p  exp      CAACACCAGUCGAUGGGCUGU/>hsa-miR-21  5p  exp      UAGCUUAUCAGACUGAUGUUGA
>mmu-miR-21*  3p  exp      CAACAGCAGUCGAUGGGCUGUC/>mmu-miR-21  5p  exp      UAGCUUAUCAGACUGAUGUUGA
>bta-miR-21*  5p  exp      AACAGCAGUCGAUGGGCUGUCU/>bta-miR-21  5p  exp      UAGCUUAUCAGACUGAUGUUGACU
>hsa-miR-214*  5p  exp      UGCCUGUCUACACUUGCUGUGC/>hsa-miR-214  3p  exp      ACAGCAGGCACAGACAGGCAGU
>hsa-miR-192*  3p  exp      CUGCCAAUUCCAUAGGUCACAG/>hsa-miR-192  5p  exp      CUGACCUAUGAAUUGACAGCC
>hsa-miR-31*  3p  exp      UGCUAUGCCAACAUAUUGCCAU/>hsa-miR-31  5p  exp      AGGCAAGAUGCUGGCAUAGCU
>mmu-miR-31*  3p  exp      UGCUAUGCCAACAUAUUGCCAUC/>mmu-miR-31  5p  exp      AGGCAAGAUGCUGGCAUAGCUG
>dre-miR-132*  5p  exp      ACCGUGGCAUUAGAUUGUUACU/>dre-miR-132  3p  exp      UAACAGUCUACAGCCAUGGUCG
>hsa-miR-132*  5p  exp      ACCGUGGCUUUCGAUUGUUACU/>hsa-miR-132  3p  exp      UAACAGUCUACAGCCAUGGUCG
>hsa-miR-183*  3p  exp      GUGAAUUACCGAAGGGCCAUAA/>hsa-miR-183  5p  exp      UAUGGCACUGGUAGAAUUCACU
>hsa-miR-223*  5p  exp      CGUGUAUUUGACAAGCUGAGUU/>hsa-miR-223  3p  exp      UGUCAGUUUGUCAAAUACCCCA
>mmu-miR-294*  5p  exp      ACUCAAAAUGGAGGCCCUAUCU/>mmu-miR-294  3p  exp      AAAGUGCUUCCCUUUUGUGUGU
>mmu-miR-293*  5p  exp      ACUCAAACUGUGUGACAUUUUG/>mmu-miR-293  3p  exp      AGUGCCGCAGAGUUUGUAGUGU
>mmu-miR-295*  5p  exp      ACUCAAAUGUGGGGCACACUUC/>mmu-miR-295  3p  exp      AAAGUGCUACUACUUUUGAGUCU
>sme-miR-281*  5p  exp      UGAAGAGCUAUUCAUGAGGU/>sme-miR-281  3p  exp      UGUCAUGGAUAUGCUCUUC
>sme-miR-36*  5p  exp      UGAUGCAUGCUACUUGGUUU/>sme-miR-36  3p  exp      UCACCGGGUAGACAUUCAUUA
>kshv-miR-K12-9*  5p  exp      ACCCAGCUGCGUAAACCCCGCU/>kshv-miR-K12-9  3p  exp      CUGGGUAUACGCAGCUGCGUAA
>mdv2-miR-M15*  3p  exp      UGGAAGGGAAAGGCAAACCGGA/>mdv2-miR-M15  5p  exp      UGGUGUGUUUUUCCCUUCCAUCGCA
>ath-miR844*  3p  exp      UUAUAAGCCAUCUUACUAGUU/>ath-miR844  5p  exp      UGGUAAGAUUGCUUAUAAGCU
>sme-miR-277b*  5p  exp      UUGAUCAGAAAUGCAGCUUC/>sme-miR-277b  3p  exp      AAAAUGCAUUAUCUGGCCAAGA
>hcmv-miR-UL36*  3p  exp      UUUCCAGGUGUUUUCAACGUGC/>hcmv-miR-UL36  5p  exp      UCGUUGAAGACACCUGGAAAGA
>cre-miR1157*  5p  exp      ACCUGGUCCCGCUAUUUGAAUC/>cre-miR1157  3p  exp      UUCAGGUAGCGGGACCAGGUG
>cre-miR1165*  3p  exp      ACGGACCGCUUGUACGGAUAUG/>cre-miR1165  5p  exp      UACCGUACAAGCGGUCCGUCC
