# Supplementary material for: Prediction of guide strand of microRNAs from its sequence and secondary structure
Source: BMC Bioinformatics. 2009 Apr 9;10:105. doi: 10.1186/1471-2105-10-105 (PMC2676257; doi:10.1186/1471-2105-10-105)
Supplement: Additional file 2 — Datasets. The compressed file contains dataset used in development of SVM models and independent datasets used for testing. [file 1471-2105-10-105-S2.zip › additional_file2/D1/set4.txt]

>hsa-miR-32*  3p  exp      CAAUUUAGUGUGUGUGAUAUUU/>hsa-miR-32  5p  exp      UAUUGCACAUUACUAAGUUGCA
>hsa-miR-33a*  3p  exp      CAAUGUUUCCACAGUGCAUCAC/>hsa-miR-33a  5p  exp      GUGCAUUGUAGUUGCAUUGCA
>hsa-miR-33b*  3p  exp      CAGUGCCUCGGCAGUGCAGCCC/>hsa-miR-33b  5p  exp      GUGCAUUGCUGUUGCAUUGC
>mmu-miR-302c*  5p  exp      GCUUUAACAUGGGGUUACCUGC/>mmu-miR-302c  3p  exp      AAGUGCUUCCAUGUUUCAGUGG
>hsa-miR-302c*  5p  exp      UUUAACAUGGGGGUACCUGCUG/>hsa-miR-302c  3p  exp      UAAGUGCUUCCAUGUUUCAGUGG
>hsa-miR-302a*  5p  exp      ACUUAAACGUGGAUGUACUUGCU/>hsa-miR-302a  3p  exp      UAAGUGCUUCCAUGUUUUGGUGA
>mmu-miR-302a*  5p  exp      ACUUAAACGUGGUUGUACUUGC/>mmu-miR-302a  3p  exp      UAAGUGCUUCCAUGUUUUGGUGA
>hsa-miR-302b*  5p  exp      ACUUUAACAUGGAAGUGCUUUC/>hsa-miR-302b  3p  exp      UAAGUGCUUCCAUGUUUUAGUAG
>hsa-miR-302d*  5p  exp      ACUUUAACAUGGAGGCACUUGC/>hsa-miR-302d  3p  exp      UAAGUGCUUCCAUGUUUGAGUGU
>hsa-miR-96*  3p  exp      AAUCAUGUGCAGUGCCAAUAUG/>hsa-miR-96  5p  exp      UUUGGCACUAGCACAUUUUUGCU
>rno-miR-129*  3p  exp      AAGCCCUUACCCCAAAAAGCAU/>rno-miR-129  5p  exp      CUUUUUGCGGUCUGGGCUUGC
>hsa-miR-129*  3p  exp      AAGCCCUUACCCCAAAAAGUAU/>hsa-miR-129-5p  5p  exp      CUUUUUGCGGUCUGGGCUUGC
>mmu-miR-138*  3p  exp      CGGCUACUUCACAACACCAGGG/>mmu-miR-138  5p  exp      AGCUGGUGUUGUGAAUCAGGCCG
>hsa-miR-138-1*  3p  exp      GCUACUUCACAACACCAGGGCC/>hsa-miR-138  5p  exp      AGCUGGUGUUGUGAAUCAGGCCG
>hsa-miR-138-2*  3p  exp      GCUAUUUCACGACACCAGGGUU/>hsa-miR-138  5p  exp      AGCUGGUGUUGUGAAUCAGGCCG
>mmu-miR-145*  3p  exp      AUUCCUGGAAAUACUGUUCUUG/>mmu-miR-145  5p  exp      GUCCAGUUUUCCCAGGAAUCCCU
>hsa-miR-145*  3p  exp      GGAUUCCUGGAAAUACUGUUCU/>hsa-miR-145  5p  exp      GUCCAGUUUUCCCAGGAAUCCCU
>mmu-miR-127*  5p  exp      CUGAAGCUCAGAGGGCUCUGAU/>mmu-miR-127  3p  exp      UCGGAUCCGUCUGAGCUUGGCU
>hsa-miR-193b*  5p  exp      CGGGGUUUUGAGGGCGAGAUGA/>hsa-miR-193b  3p  exp      AACUGGCCCUCAAAGUCCCGCU
>mmu-miR-193*  3p  exp      UGGGUCUUUGCGGGCAAGAUGA/>mmu-miR-193  5p  exp      AACUGGCCUACAAAGUCCCAGU
>bta-miR-193a*  5p  exp      UGGGUCUUUGCGGGCGAGAUGA/>bta-miR-193a  3p  exp      AACUGGCCUACAAAGUCCCAGU
>gga-miR-140*  3p  exp      CCACAGGGUAGAACCACGGAC/>gga-miR-140  5p  exp      AGUGGUUUUACCCUAUGGUAG
>mmu-miR-140*  3p  exp      UACCACAGGGUAGAACCACGG/>mmu-miR-140  5p  exp      CAGUGGUUUUACCCUAUGGUAG
>dre-miR-140*  3p  exp      UACCACAGGGUAGAACCACGGAC/>dre-miR-140  5p  exp      CAGUGGUUUUACCCUAUGGUAG
>dme-miR-281-2*  5p  exp      AAGAGAGCUAUCCGUCGACAGU/>dme-miR-281  3p  exp      UGUCAUGGAAUUGCUCUCUUUGU
>dme-miR-281-1*  5p  exp      AAGAGAGCUGUCCGUCGACAGU/>dme-miR-281  3p  exp      UGUCAUGGAAUUGCUCUCUUUGU
>mmu-miR-376a*  5p  exp      GGUAGAUUCUCCUUCUAUGAGU/>mmu-miR-376a  3p  exp      AUCGUAGAGGAAAAUCCACGU
>hsa-miR-376a*  5p  exp      GUAGAUUCUCCUUCUAUGAGUA/>hsa-miR-376a  3p  exp      AUCAUAGAGGAAAAUCCACGU
>mmu-miR-376b*  5p  exp      GUGGAUAUUCCUUCUAUGGUUA/>mmu-miR-376b  3p  exp      AUCAUAGAGGAACAUCCACUU
>mmu-miR-376c*  5p  exp      GUGGAUAUUCCUUCUAUGUUUA/>mmu-miR-376c  3p  exp      AACAUAGAGGAAAUUUCACGU
>hsa-miR-545*  3p  exp      UCAGUAAAUGUUUAUUAGAUGA/>hsa-miR-545  5p  exp      UCAGCAAACAUUUAUUGUGUGC
>mmu-miR-136*  3p  exp      AUCAUCGUCUCAAAUGAGUCUU/>mmu-miR-136  5p  exp      ACUCCAUUUGUUUUGAUGAUGG
>hsa-miR-136*  3p  exp      CAUCAUCGUCUCAAAUGAGUCU/>hsa-miR-136  5p  exp      ACUCCAUUUGUUUUGAUGAUGGA
>ppt-miR390c*  3p  exp      CGCUGUCCAUUCUGAGCAUUG/>ppt-miR390c  5p  exp      GAGCUCAGGAGGGAUAGCGCC
>hsa-miR-146a*  3p  exp      CCUCUGAAAUUCAGUUCUUCAG/>hsa-miR-146a  5p  exp      UGAGAACUGAAUUCCAUGGGUU
>mmu-miR-146b*  3p  exp      GCCCUAGGGACUCAGUUCUGGU/>mmu-miR-146b  5p  exp      UGAGAACUGAAUUCCAUAGGCU
>dre-miR-203b*  5p  exp      AGUGGUUCUCAACAGUUCAACA/>dre-miR-203b  3p  exp      GUGAAAUGUUCAGGACCACUUG
>mmu-miR-203*  5p  exp      AGUGGUUCUUGACAGUUCAACA/>mmu-miR-203  3p  exp      GUGAAAUGUUUAGGACCACUAG
>hsa-miR-186*  3p  exp      GCCCAAAGGUGAAUUUUUUGGG/>hsa-miR-186  5p  exp      CAAAGAAUUCUCCUUUUGGGCU
>mmu-miR-186*  3p  exp      GCCCUAAGGUGAAUUUUUUGGG/>mmu-miR-186  5p  exp      CAAAGAAUUCUCCUUUUGGGCU
>hsa-miR-126*  5p  exp      CAUUAUUACUUUUGGUACGCG/>hsa-miR-126  3p  exp      UCGUACCGUGAGUAAUAAUGCG
>hsa-miR-182*  3p  exp      UGGUUCUAGACUUGCCAACUA/>hsa-miR-182  5p  exp      UUUGGCAAUGGUAGAACUCACACU
>dre-miR-202*  5p  exp      UUCCUAUGCAUAUACCUCUUUG/>dre-miR-202  3p  exp      AGAGGCAUAGGGCAUGGGAAAA
>hsa-miR-202*  5p  exp      UUCCUAUGCAUAUACUUCUUUG/>hsa-miR-202  3p  exp      AGAGGUAUAGGGCAUGGGAA
>dme-miR-276*  5p  exp      CAGCGAGGUAUAGAGUUCCUACG/>dme-miR-276b  3p  exp      UAGGAACUUAAUACCGUGCUCU
>rno-miR-379*  3p  exp      CUAUGUAACAUGGUCCACUAAC/>rno-miR-379  5p  exp      UGGUAGACUAUGGAACGUAGG
>hsa-miR-411*  3p  exp      UAUGUAACACGGUCCACUAACC/>hsa-miR-411  5p  exp      UAGUAGACCGUAUAGCGUACG
>hsa-miR-379*  3p  exp      UAUGUAACAUGGUCCACUAACU/>hsa-miR-379  5p  exp      UGGUAGACUAUGGAACGUAGG
>mmu-miR-455*  5p  exp      UAUGUGCCUUUGGACUACAUCG/>mmu-miR-455  3p  exp      GCAGUCCACGGGCAUAUACAC
>hsa-miR-363*  5p  exp      CGGGUGGAUCACGAUGCAAUUU/>hsa-miR-363  3p  exp      AAUUGCACGGUAUCCAUCUGUA
>hsa-miR-500*  3p  exp      AUGCACCUGGGCAAGGAUUCUG/>hsa-miR-500  5p  exp      UAAUCCUUGCUACCUGGGUGAGA
>hsa-miR-424*  3p  exp      CAAAACGUGAGGCGCUGCUAU/>hsa-miR-424  5p  exp      CAGCAGCAAUUCAUGUUUUGAA
>rno-miR-322*  3p  exp      AAACAUGAAGCGCUGCAACA/>rno-miR-322  5p  exp      CAGCAGCAAUUCAUGUUUUGGA
>mmu-miR-322*  3p  exp      AAACAUGAAGCGCUGCAACAC/>mmu-miR-322  5p  exp      CAGCAGCAAUUCAUGUUUUGGA
>hsa-miR-378*  5p  exp      CUCCUGACUCCAGGUCCUGUGU/>hsa-miR-378  3p  exp      ACUGGACUUGGAGUCAGAAGG
>hsa-miR-454*  5p  exp      ACCCUAUCAAUAUUGUCUCUGC/>hsa-miR-454  3p  exp      UAGUGCAAUAUUGCUUAUAGGGU
>mmu-miR-433*  5p  exp      UACGGUGAGCCUGUCAUUAUUC/>mmu-miR-433  3p  exp      AUCAUGAUGGGCUCCUCGGUGU
>cre-miR913*  3p  exp      ACGGACUCGCAGGUGUGCAAG/>cre-miR913  5p  exp      UGCACACUUGCGAGUCCGUGG
>cre-miR1151a*  3p  exp      ACGGGGUGUGGGACCCGG/>cre-miR1151a  5p  exp      UCCGGGGCUCAUAACCUGUUG
>cre-miR905*  5p  exp      AGGUCCCUGGAUAUGGCACC/>cre-miR905  3p  exp      AAGGUGCCAUAUCCAGGGACC
>mdv2-miR-M17*  5p  exp      AGUCCUUCCCGGGUCCCCUAGA/>mdv2-miR-M17  3p  exp      UAGGACAACCGGGACGGACAGG
>cre-miR1153.2*  5p  exp      AGUGCUGCUAGCAACUACAAG/>cre-miR1153.2  3p  exp      UUGUAAUUGCCGGUAGCACUGA
>mdv1-miR-M6*  3p  exp      GAGAUCCCUGCGAAAUGACAGU/>mdv1-miR-M6  5p  exp      UCUGUUGUUCCGUAGUGUUCUC
>cel-miR-1019*  5p  exp      GUGAGCAUUGUUCGAGUUUCAUUUU/>cel-miR-1019  3p  exp      CUGUAAUUCCACAUUGCUUUCCAG
>hsa-miR-1228*  5p  exp      GUGGGCGGGGGCAGGUGUGUG/>hsa-miR-1228  3p  exp      UCACACCUGCCUCGCCCCCC
>mcmv-miR-m108-1*  5p  exp      UCACGAGCAACCGCCCGAAAUG/>mcmv-miR-m108-1  3p  exp      UUUCUGACGGUGGCUCGUGUCG
