# Supplementary material for: Prediction of guide strand of microRNAs from its sequence and secondary structure
Source: BMC Bioinformatics. 2009 Apr 9;10:105. doi: 10.1186/1471-2105-10-105 (PMC2676257; doi:10.1186/1471-2105-10-105)
Supplement: Additional file 2 — Datasets. The compressed file contains dataset used in development of SVM models and independent datasets used for testing. [file 1471-2105-10-105-S2.zip › additional_file2/D1/set5.txt]

>mmu-miR-503*  3p  exp      GAGUAUUGUUUCCACUGCCUGG/>mmu-miR-503  5p  exp      UAGCAGCGGGAACAGUACUGCAG
>mmu-miR-299*  5p  exp      UGGUUUACCGUCCCACAUACAU/>mmu-miR-299  3p  exp      UAUGUGGGACGGUAAACCGCUU
>hsa-miR-340*  3p  exp      UCCGUCUCAGUUACUUUAUAGC/>hsa-miR-340  5p  exp      UUAUAAAGCAAUGAGACUGAUU
>mmu-miR-191*  3p  exp      GCUGCACUUGGAUUUCGUUCCC/>mmu-miR-191  5p  exp      CAACGGAAUCCCAAAAGCAGCUG
>hsa-miR-191*  3p  exp      GCUGCGCUUGGAUUUCGUCCCC/>hsa-miR-191  5p  exp      CAACGGAAUCCCAAAAGCAGCUG
>hsa-miR-335*  3p  exp      UUUUUCAUUAUUGCUCCUGACC/>hsa-miR-335  5p  exp      UCAAGAGCAAUAACGAAAAAUGU
>hsa-miR-150*  3p  exp      CUGGUACAGGCCUGGGGGACAG/>hsa-miR-150  5p  exp      UCUCCCAACCCUUGUACCAGUG
>mmu-miR-150*  3p  exp      CUGGUACAGGCCUGGGGGAUAG/>mmu-miR-150  5p  exp      UCUCCCAACCCUUGUACCAGUG
>mmu-miR-330*  3p  exp      GCAAAGCACAGGGCCUGCAGAGA/>mmu-miR-330  5p  exp      UCUCUGGGCCUGUGUCUUAGGC
>mmu-miR-485*  3p  exp      AGUCAUACACGGCUCUCCUCUC/>mmu-miR-485  5p  exp      AGAGGCUGGCCGUGAUGAAUUC
>hsa-miR-432*  3p  exp      CUGGAUGGCUCCUCCAUGUCU/>hsa-miR-432  5p  exp      UCUUGGAGUAGGUCAUUGGGUGG
>hsa-miR-541*  5p  exp      AAAGGAUUCUGCUGUCGGUCCCACU/>hsa-miR-541  3p  exp      UGGUGGGCACAGAAUCUGGACU
>hsa-miR-505*  5p  exp      GGGAGCCAGGAAGUAUUGAUGU/>hsa-miR-505  3p  exp      CGUCAACACUUGCUGGUUUCCU
>hsa-miR-493*  5p  exp      UUGUACAUGGUAGGCUUUCAUU/>hsa-miR-493  3p  exp      UGAAGGUCUACUGUGUGCCAGG
>hsa-miR-497*  3p  exp      CAAACCACACUGUGGUGUUAGA/>hsa-miR-497  5p  exp      CAGCAGCACACUGUGGUUUGU
>mmu-miR-425*  3p  exp      AUCGGGAAUGUCGUGUCCGCC/>mmu-miR-425  5p  exp      AAUGACACGAUCACUCCCGUUGA
>hsa-miR-425*  3p  exp      AUCGGGAAUGUCGUGUCCGCCC/>hsa-miR-425  5p  exp      AAUGACACGAUCACUCCCGUUGA
>hsa-miR-149*  3p  exp      AGGGAGGGACGGGGGCUGUGC/>hsa-miR-149  5p  exp      UCUGGCUCCGUGUCUUCACUCCC
>sme-miR-71b*  3p  exp      UCCUUCUAAUGUGUUUUUCG/>sme-miR-71b  5p  exp      UGAAAGACACAGGUAGUGGGAC
>hsa-miR-452*  3p  exp      CUCAUCUGCAAAGAAGUAAGUG/>hsa-miR-452  5p  exp      AACUGUUUGCAGAGGAAACUGA
>hsa-miR-374b*  3p  exp      CUUAGCAGGUUGUAUUAUCAUU/>hsa-miR-374b  5p  exp      AUAUAAUACAACCUGCUAAGUG
>hsa-miR-374a*  3p  exp      CUUAUCAGAUUGUAUUGUAAUU/>hsa-miR-374a  5p  exp      UUAUAAUACAACCUGAUAAGUG
>mmu-miR-374*  3p  exp      GGUUGUAUUAUCAUUGUCCGAG/>mmu-miR-374  5p  exp      AUAUAAUACAACCUGCUAAGUG
>hsa-miR-664*  5p  exp      ACUGGCUAGGGAAAAUGAUUGGAU/>hsa-miR-664  3p  exp      UAUUCAUUUAUCCCCAGCCUACA
>dme-miR-306*  3p  exp      GGGGGUCACUCUGUGCCUGUGC/>dme-miR-306  5p  exp      UCAGGUACUUAGUGACUCUCAA
>mmu-miR-467a*  3p  exp      AUAUACAUACACACACCUACAC/>mmu-miR-467a  5p  exp      UAAGUGCCUGCAUGUAUAUGCG
>mmu-miR-467e*  3p  exp      AUAUACAUACACACACCUAUAU/>mmu-miR-467e  5p  exp      AUAAGUGUGAGCAUGUAUAUGU
>mmu-miR-297a*  3p  exp      UAUACAUACACACAUACCCAUA/>mmu-miR-297a  5p  exp      AUGUAUGUGUGCAUGUGCAUGU
>ebv-miR-BART7*  5p  exp      CCUGGACCUUGACUAUGAAACA/>ebv-miR-BART7  3p  exp      CAUCAUAGUCCAGUGUCCAGGG
>ebv-miR-BHRF1-2*  5p  exp      AAAUUCUGUUGCAGCAGAUAGC/>ebv-miR-BHRF1-2  3p  exp      UAUCUUUUGCGGCAGAAAUUGA
>hsa-miR-550*  3p  exp      UGUCUUACUCCCUCAGGCACAU/>hsa-miR-550  5p  exp      AGUGCCUGAGGGAGUAAGAGCCC
>ppt-miR533a*  3p  exp      GAGCUGGCCAGGCUGUGAGGG/>ppt-miR533a  5p  exp      CUCACAGUCUGCACAGCUCUC
>hsa-miR-551b*  5p  exp      GAAAUCAAGCGUGGGUGAGACC/>hsa-miR-551b  3p  exp      GCGACCCAUACUUGGUUUCAG
>ppt-miR898a*  3p  exp      GCUAGGCAGUGCACAGCGAUA/>ppt-miR898a  5p  exp      UUGCUGUGCACUACUUAGUAC
>hsa-miR-888*  3p  exp      GACUGACACCUCUUUGGGUGAA/>hsa-miR-888  5p  exp      UACUCAAAAAGCUGUCAGUCA
>mmu-miR-470*  3p  exp      AACCAGUACCUUUCUGAGAAGA/>mmu-miR-470  5p  exp      UUCUUGGACUGGCACUGGUGAGU
>mmu-miR-877*  3p  exp      UGUCCUCUUCUCCCUCCUCCCA/>mmu-miR-877  5p  exp      GUAGAGGAGAUGGCGCAGGG
>hsa-miR-877*  3p  exp      UCCUCUUCUCCCUCCUCCCAG/>hsa-miR-877  5p  exp      GUAGAGGAGAUGGCGCAGGG
>mmu-miR-674*  3p  exp      CACAGCUCCCAUCUCAGAACAA/>mmu-miR-674  5p  exp      GCACUGAGAUGGGAGUGGUGUA
>hsa-miR-708*  3p  exp      CAACUAGACUGUGAGCUUCUAG/>hsa-miR-708  5p  exp      AAGGAGCUUACAAUCUAGCUGGG
>mmu-miR-872*  3p  exp      UGAACUAUUGCAGUAGCCUCCU/>mmu-miR-872  5p  exp      AAGGUUACUUGUUAGUUCAGG
>mmu-miR-742*  5p  exp      UACUCACAUGGUUGCUAAUCA/>mmu-miR-742  3p  exp      GAAAGCCACCAUGCUGGGUAAA
>cre-miR1151b*  3p  exp      ACGGGUUGUGGGACCCGGAC/>cre-miR1151b  5p  exp      UCCGGGGCUCAUAACCUGUUA
>mmu-miR-879*  3p  exp      GCUUAUGGCUUCAAGCUUUCGG/>mmu-miR-879  5p  exp      AGAGGCUUAUAGCUCUAAGCC
>mmu-miR-463*  5p  exp      UACCUAAUUUGUUGUCCAUCAU/>mmu-miR-463  3p  exp      UGAUAGACACCAUAUAAGGUAG
>mmu-miR-881*  5p  exp      CAGAGAGAUAACAGUCACAUCU/>mmu-miR-881  3p  exp      AACUGUGUCUUUUCUGAAUAGA
>hsa-miR-744*  3p  exp      CUGUUGCCACUAACCUCAACCU/>hsa-miR-744  5p  exp      UGCGGGGCUAGGGCUAACAGCA
>mml-miR-1224*  3p  exp      CCCCACCUCCUCUCUCCUCAG/>mml-miR-1224  5p  exp      GUGAGGACUCGGGAGGUGG
>hsa-miR-1226*  5p  exp      GUGAGGGCAUGCAGGCCUGGAUGGGG/>hsa-miR-1226  3p  exp      UCACCAGCCCUGUGUUCCCUAG
>mcmv-miR-M23-2*  5p  exp      UGAACGUGUCCCCUAUCGGUGG/>mcmv-miR-M23-2  3p  exp      AUGGGGGCCUCGGUCAAGCGG
>mmu-miR-676*  5p  exp      ACUCUACAACCUUAGGACUUGC/>mmu-miR-676  3p  exp      CCGUCCUGAGGUUGUUGAGCU
>hsa-miR-589*  3p  exp      UCAGAACAAAUGCCGGUUCCCAGA/>hsa-miR-589  5p  exp      UGAGAACCACGUCUGCUCUGAG
>hsa-miR-373*  5p  exp      ACUCAAAAUGGGGGCGCUUUCC/>hsa-miR-373  3p  exp      GAAGUGCUUCGAUUUUGGGGUGU
>hsa-miR-593*  5p  exp      AGGCACCAGCCAGGCAUUGCUCAGC/>hsa-miR-593  3p  exp      UGUCUCUGCUGGGGUUUCU
>hsa-miR-616*  5p  exp      ACUCAAAACCCUUCAGUGACUU/>hsa-miR-616  3p  exp      AGUCAUUGGAGGGUUUGAGCAG
>hsa-miR-624*  5p  exp      UAGUACCAGUACCUUGUGUUCA/>hsa-miR-624  3p  exp      CACAAGGUAUUGGUAUUACCU
>mdv1-miR-M7*  3p  exp      UCGAGAUCUCUACGAGAUUACAG/>mdv1-miR-M7  5p  exp      UGUUAUCUCGGGGAGAUCCCGAU
>hsa-miR-625*  3p  exp      GACUAUAGAACUUUCCCCCUCA/>hsa-miR-625  5p  exp      AGGGGGAAAGUUCUAUAGUCC
>mdv1-miR-M1*  3p  exp      UGCUGCGCAUGAAAGAGCGA/>mdv1-miR-M1  5p  exp      UGCUUGUUCACUGUGCGGCA
>mdv1-miR-M9*  3p  exp      AAACUCCGAGGGCAGGAAAAAG/>mdv1-miR-M9  5p  exp      UUUUCUCCUUCCCCCCGGAGUU
>mdv1-miR-M5*  5p  exp      AACCGUAUGCGAUCACAUUGAC/>mdv1-miR-M5  3p  exp      UGUGUAUCGUGGUCGUCUACUGU
>mcmv-miR-m01-3*  3p  exp      CGAGGAACGCUCGCUUCACGGC/>mcmv-miR-m01-3  5p  exp      CGGUGAAGCGACUGUUGCCUCGA
>mcmv-miR-m01-4*  3p  exp      CGCCGCGUGGUAGCAUUAGAAC/>mcmv-miR-m01-4  5p  exp      UCCUAUGCUAACACGUGCGCGUG
>mcmv-miR-m01-2*  3p  exp      CGUUCGACACGGUUUCCUUCGA/>mcmv-miR-m01-2  5p  exp      GAAGAGAAUCGGGUUGGAACGGU
>mdv1-miR-M4*  3p  exp      AAUGGUUCUGACAGCAUGACC/>mdv1-miR-M4  5p  exp      UUAAUGCUGUAUCGGAACCCUUC
