# Supplementary material for: Prediction of guide strand of microRNAs from its sequence and secondary structure
Source: BMC Bioinformatics. 2009 Apr 9;10:105. doi: 10.1186/1471-2105-10-105 (PMC2676257; doi:10.1186/1471-2105-10-105)
Supplement: Additional file 2 — Datasets. The compressed file contains dataset used in development of SVM models and independent datasets used for testing. [file 1471-2105-10-105-S2.zip › additional_file2/D2/D2.txt]

>hsa-miR-124*  5p  exp      CGUGUUCACAGCGGACCUUGAU/>hsa-miR-124  3p  exp      UAAGGCACGCGGUGAAUGCC
>rno-miR-204*  3p  exp      GCUGGGAAGGCAAAGGGACGUU/>rno-miR-204  5p  exp      UUCCCUUUGUCAUCCUAUGCCU
>cfa-miR-219*  3p  exp      AGAAUUGUGGCUGGACAUCUGU/cfa-miR-219  5p  exp      UGAUUGUCCAAACGCAAUUCU
>hsa-miR-105*  5p  exp      ACGGAUGUUUGAGCAUGUGCUA/>hsa-miR-105  3p  exp      UCAAAUGCUCAGACUCCUGUGGU
>hsa-miR-187*  5p  exp      GGCUACAACACAGGACCCGGGC/>hsa-miR-187  3p  exp      UCGUGUCUUGUGUUGCAGCCGG
>bta-miR-142*  3p  exp      AGUGUUUCCUACUUUAUGGAUG/>bta-miR-142  5p  exp      CAUAAAGUAGAAAGCACUAC
>dre-miR-210*  5p  exp      AGCCACUGACUAACGCACAUUG/>dre-miR-210  3p  exp      CUGUGCGUGUGACAGCGGCUAA
>hsa-miR-144*  5p  exp      GGAUAUCAUCAUAUACUGUAAG/>hsa-miR-144  3p  exp      UACAGUAUAGAUGAUGUACU
>hsa-miR-143*  5p  exp      GGUGCAGUGCUGCAUCUCUGGU/>hsa-miR-143  3p  exp      UGAGAUGAAGCACUGUAGCUC
>hsa-miR-122*  3p  exp      AACGCCAUUAUCACACUAAAUA/>hsa-miR-122  5p  exp      UGGAGUGUGACAAUGGUGUUUG
>rno-miR-338*  5p  exp      AACAAUAUCCUGGUGCUGAGUG/>rno-miR-338  3p  exp      UCCAGCAUCAGUGAUUUUGUUGA
>hsa-miR-431*  3p  exp      CAGGUCGUCUUGCAGGGCUUCU/>hsa-miR-431  5p  exp      UGUCUUGCAGGCCGUCAUGCA
>mmu-miR-325*  5p  exp      CCUAGUAGGUGCUCAGUAAGUGU/>mmu-miR-325  3p  exp      UUUAUUGAGCACCUCCUAUCAA
>hsa-miR-155*  3p  exp      CUCCUACAUAUUAGCAUUAACA/>hsa-miR-155  5p  exp      UUAAUGCUAAUCGUGAUAGGGGU
>hsa-miR-367*  5p  exp      ACUGUUGCUAAUAUGCAACUCU/>hsa-miR-367  3p  exp      AAUUGCACUUUAGCAAUGGUGA
>hsa-miR-185*  3p  exp      AGGGGCUGGCUUUCCUCUGGUC/>hsa-miR-185  5p  exp      UGGAGAGAAAGGCAGUUCCUGA
>cel-miR-253*  5p  exp      CACACCUCACUAACACUGACC/>cel-miR-253  3p  exp      UUAGUAGGCGUUGUGGGAAGG
>hsa-miR-488*  5p  exp      CCCAGAUAAUGGCACUCUCAA/>hsa-miR-488  3p  exp      UUGAAAGGCUAUUUCUUGGUC
>ebv-miR-BART3*  5p  exp      ACCUAGUGUUAGUGUUGUGCU/>ebv-miR-BART3  3p  exp      CGCACCACUAGUCACCAGGUGU
>mdv2-miR-M28*  3p  exp      CGAGGGUAGGCGCAGAGGAAAUCG/>mdv2-miR-M28  5p  exp      UUUUCUCGACGCCUACCCUCGGCG
>dre-miR-723*  5p  exp      GACAGUUUUAAAUGAUGUUACUUU/>dre-miR-723  3p  exp      AAGACAUCAAUUAAAUCUGUGCU
>ebv-miR-BART10*  5p  exp      GCCACCUCUUUGGUUCUGUACA/>ebv-miR-BART10  3p  exp      UACAUAACCAUGGAGUUGGCUGU
>sme-miR-124c*  5p  exp      GCGCUCACCUCGUGACCUUUGU/>sme-miR-124c  3p  exp      UAAGGCACGCGGUGAAUGCCA
>hcmv-miR-UL22A*  3p  exp      UCACCAGAAUGCUAGUUUGUAG/>hcmv-miR-UL22A  5p  exp      UAACUAGCCUUCCCGUGAGA
>sme-miR-10*  3p  exp      UCGAAUCUUCAAGGUGAA/>sme-miR-10  5p  exp      AACCCUGUAGAUCCGAGUUUGA
>ath-miR830*  5p  exp      UCUUCUCCAAAUAGUUUAGGUU/>ath-miR830  3p  exp      UAACUAUUUUGAGAAGAAGUG
>mmu-miR-712*  3p  exp      UGCGAGUCACCCCCGGGUGUUG/>mmu-miR-712  5p  exp      CUCCUUCACCCGGGCGGUACC
>cel-miR-56*  5p  exp      UGGCGGAUCCAUUUUGGGUUGUA/>cel-miR-56  3p  exp      UACCCGUAAUGUUUCCGCUGAG
>ppt-miR1211*  5p  exp      AGGGAGGGAUGGUUAUGCAAG/>ppt-miR1211  3p  exp      UGCAUGACCGUCUCUUCCUGC
>mcmv-miR-m88-1*  5p  exp      AUGACCGACCCCCUGACAUCGG/>mcmv-miR-m88-1  3p  exp      CAGAAGUCGAUGUCGGGGUCU
