# Supplementary material for: Prediction of guide strand of microRNAs from its sequence and secondary structure
Source: BMC Bioinformatics. 2009 Apr 9;10:105. doi: 10.1186/1471-2105-10-105 (PMC2676257; doi:10.1186/1471-2105-10-105)
Supplement: Additional file 2 — Datasets. The compressed file contains dataset used in development of SVM models and independent datasets used for testing. [file 1471-2105-10-105-S2.zip › additional_file2/D3/effective_siRNA.txt]

Name	SS LLL AS
luc-a	ACGCCAAAAACAUAAAGAAAGLLLUUCUUUAUGUUUUUGGCGUCU
luc-l	GGUAAAGUUGUUCCAUUUUUULLLAAAAUGGAACAACUUUACCGA
luc-k	GGGCGCGGUCGGUAAAGUUGULLLAACUUUACCGACCGCGCCCGG
luc-f	CAUUCUAUCCGCUGGAAGAUGLLLUCUUCCAGCGGAUAGAAUGGC
luc-o	CCGCCGCCGUUGUUGUUUUGGLLLAAAACAACAACGGCGGCGGGA
luc-5	GACGCCAAAAACAUAAAGAAALLLUCUUUAUGUUUUUGGCGUCUU
luc-184	GUUGGCAGAAGCUAUGAAACGLLLUUUCAUAGCUUCUGCCAACCG
luc-272	GUGUUGGGCGCGUUAUUUAUCLLLUAAAUAACGCGCCCAACACCG
luc-309	CCGCGAACGACAUUUAUAAUGLLLUUAUAAAUGUCGUUCGCGGGC
luc-428	CCAAUCAUCCAAAAAAUUAUULLLUAAUUUUUUGGAUGAUUGGGA
luc-515	CCUCCCGGUUUUAAUGAAUACLLLAUUCAUUAAAACCGGGAGGUA
luc-658	GCAUGCCAGAGAUCCUAUUUULLLAAUAGGAUCUCUGGCAUGCGA
luc-695	CCGGAUACUGCGAUUUUAAGULLLUUAAAAUCGCAGUAUCCGGAA
luc-734	GGUUUUGGAAUGUUUACUACALLLUAGUAAACAUUCCAAAACCGU
luc-774	GAUUUCGAGUCGUCUUAAUGULLLAUUAAGACGACUCGAAAUCCA
luc-891	GCACUCUGAUUGACAAAUACGLLLUAUUUGUCAAUCAGAGUGCUU
luc-904	CAAAUACGAUUUAUCUAAUUULLLAUUAGAUAAAUCGUAUUUGUC
luc-1186	GAUUAUGUCCGGUUAUGUAAALLLUACAUAACCGGACAUAAUCAU
luc-1308	GCCUGAAGUCUCUGAUUAAGULLLUUAAUCAGAGACUUCAGGCGG
luc-1586	CUCGACGCAAGAAAAAUCAGALLLUGAUUUUUCUUGCGUCGAGUU
VIM-270	CCAUCAACACCGAGUUCAAGALLLUUGAACUCGGUGUUGAUGGCG
VIM-368	CUGGAGCUGCAGAAUAAGAUCLLLUCUUAUUCUGCUGCUCCAGGA
VIM-596	GAAAACACCCUGCAAUCUUUCLLLAAGAUUGCAGGGUGUUUUCGG
VIM-812	GUACGUCAGCAAUAUGAAAGULLLUUUCAUAUUGCUGACGUACGU
VIM-857	GCAGAAGAAUGGUACAAAUCCLLLAUUUGUACCAUUCUUCUGCCU
VIM-1097	GAUGAGAUUCAGAAUAUGAAGLLLUCAUAUUCUGAAUCUCAUCCU
VIM-1128	CUCGUCACCUUCGUGAAUACCLLLUAUUCACGAAGGUGACGAGCC
VIM-1148	CAAGACCUGCUCAAUGUUAAGLLLUAACAUUGAGCAGGUCUUGGU
VIM-1235	CUGCCUCUUCCAAACUUUUCCLLLAAAAGUUUGGAAGAGGCAGAG
VIM-1298	GUUGAUACCCACUCAAAAAGGLLLUUUUUGAGUGGGUAUCAACCA
Oct-670	GAGAAAGCGAACUAGCAUUGALLLAAUGCUAGUUCGCUUUCUCUU
Oct-797	GUUCGAGUAUGGUUCUGUAACLLLUACAGAACCAUACUCGAACCA
Oct-821	CGCCAGAAGGGCAAAAGAUCALLLAUCUUUUGCCCUUCUGUGCCC
EGFP-441	GCCACAACGUCUAUAUCAUGGLLLAUGAUAUAGACGUUGUGGCUG
EGFP-416	CACAAGCUGGAGUACAACUACLLLAGUUGUACUCCAGCUUGUGCC
DsRed-399	GCCCCGUAAUGCAGAAGAAGALLLUUCUUCUGCAUUACGGGGCCG
DSRed-231	CCGACAUCCCCGACUACAAGALLLUUGUAGUCGGGGAUGUCGGCG
