# Supplementary material for: Prediction of guide strand of microRNAs from its sequence and secondary structure
Source: BMC Bioinformatics. 2009 Apr 9;10:105. doi: 10.1186/1471-2105-10-105 (PMC2676257; doi:10.1186/1471-2105-10-105)
Supplement: Additional file 2 — Datasets. The compressed file contains dataset used in development of SVM models and independent datasets used for testing. [file 1471-2105-10-105-S2.zip › additional_file2/D3/ineffective_siRNA.txt]

Name	SS LLL AS
luc-h	UGGAAGAUGGAACCGCUGGAGLLLCCAGCGGUUCCAUCUUCCAGC
luc-m	GGUGAACUUCCCGCCGCCGUULLLCGGCGGCGGGAAGUUCACCGG
luc-b	AAAACAUAAAGAAAGGCCCGGLLLGGGCCUUUCUUUAUGUUUUUG
luc-c	UAAAGAAAGGCCCGGCGCCAULLLGGCGCCGGGCCUUUCUUUAUG
luc-14	AACAUAAAGAAAGGCCCGGCGLLLCCGGGCCUUUCUUUAUGUUUU
luc-265	UAUGCCGGUGUUGGGCGCGUULLLCGCGCCCAACACCGGCAUAAA
luc-295	AGUUGCAGUUGCGCCCGCGAALLLCGCGGGCGCAACUGCAACUCC
luc-411	ACGUGCAAAAAAAGCUCCCAALLLGGGAGCUUUUUUUGCACGUUC
luc-1044	UUCUGAUAACACCCGAGGGGGLLLCGCUCGGGUGUAAUCAGAAUA
VIM-35	AGGAUGUUCGGCGGCCCGGGCLLLCCGGGCCGCCGAACAUCCUGC
VIM-155	UACGCCUCGUCCCCGGGCGGCLLLCGCCCGGGGACGAGGCGUAGA
VIM-491	ACCAACGACAAAGCCCGCGUCLLLCGCGGGCUUUGUCGUUGGUUA
Oct-161	AUCUCCCCAUGUCCGCCCGCALLLCGGGCGGACAUGGGGAGAUCC
Oct-566	AUGUGUAAGCUGCGGCCCCUGLLLGGGGCCGCAGCUUACACAUGU
EGCFP-666	AGUUCGUGACCGCCGCCGGGALLLCCGGCGGCGGUCACGAACUCC
DsRed-140	AAGGUGACCAAGGGCGGCCCCLLLGGCCGCCCUUGGUCACCUUCA
DsRed-383	AACUUCCCCUCCGACGGCCCCLLLGGCCGUCGGAGGGGAAGUUCA
