# Supplementary material for: Prediction of guide strand of microRNAs from its sequence and secondary structure
Source: BMC Bioinformatics. 2009 Apr 9;10:105. doi: 10.1186/1471-2105-10-105 (PMC2676257; doi:10.1186/1471-2105-10-105)
Supplement: Additional file 2 — Datasets. The compressed file contains dataset used in development of SVM models and independent datasets used for testing. [file 1471-2105-10-105-S2.zip › additional_file2/D4/effective_siRNA.txt]

Position	SS LLL AS
497	UCAAGAUCCGCCACAACAUAGLLLAUGUUGUGGCGGAUCUUGAAU
374	AGCUGAAGGGCAUCGACUUAGLLLAAGUCGAUGCCCUUCAGCUAU
500	AGAUCCGCCACAACAUCGAAGLLLUCGAUGUUGUGGCGGAUCUAU
620	CCCUGAGCAAAGACCCCAAAGLLLUUGGGGUCUUUGCUCAGGGAU
309	CGACGGCAACUACAAGACCAGLLLGGUCUUGUAGUUGCCGUCGAU
615	GUCCGCCCUGAGCAAAGACAGLLLGUCUUUGCUCAGGGCGGACAU
398	AGGACGGCAACAUCCUGGGAGLLLCCCAGGAUGUUGCCGUCCUAU
367	CGCAUCGAGCUGAAGGGCAAGLLLUGCCCUUCAGCUCGAUGCGAU
350	GCGACACCCUGGUGAACCGAGLLLCGGUUCACCAGGGUGUCGCAU
623	UGAGCAAAGACCCCAACGAAGLLLUCGUUGGGGUCUUUGCUCAAU
428	AGUACAACUACAACAGCCAAGLLLUGGCUGUUGUAGUUGUACUAU
208	CAGUGCUUCAGCCGCUACCAGLLLGGUAGCGGCUGAAGCACUGAU
422	AGCUGGAGUACAACUACAAAGLLLUUGUAGUUGUACUCCAGCUAU
399	GGACGGCAACAUCCUGGGGAGLLLCCCCAGGAUGUUGCCGUCCAU
496	UUCAAGAUCCGCCACAACAAGLLLUGUUGUGGCGGAUCUUGAAAU
589	CCCGACAACCACUACCUGAAGLLLUCAGGUAGUGGUUGUCGGGAU
206	UGCAGUGCUUCAGCCGCUAAGLLLUAGCGGCUGAAGCACUGCAAU
461	UGGCCGACAAGCAGAAGAAAGLLLUUCUUCUGCUUGUCGGCCAAU
625	AGCAAAGACCCCAACGAGAAGLLLUCUCGUUGGGGUCUUUGCUAU
473	AGAAGAACGGCAUCAAGGUAGLLLACCUUGAUGCCGUUCUUCUAU
639	CGAGAAGCGCGAUCACAUGAGLLLCAUGUGAUCGCGCUUCUCGAU
293	CCAUCUUCUUCAAGGACGAAGLLLUCGUCCUUGAAGAAGAUGGAU
233	ACAUGAAGCAGCACGACUUAGLLLAAGUCGUGCUGCUUCAUGUAU
356	CCCUGGUGAACCGCAUCGAAGLLLUCGAUGCGGUUCACCAGGGAU
701	UGGACGAGCUGUACAAGUAAGLLLUACUUGUACAGCUCGUCCAAU
67	GUAAACGGCCACAAGUUCAAGLLLUGAACUUGUGGCCGUUUACAU
382	GGCAUCGACUUCAAGGAGGAGLLLCCUCCUUGAAGUCGAUGCCAU
693	UCUCGGCAUGGACGAGCUGAGLLLCAGCUCGUCCAUGCCGAGAAU
638	ACGAGAAGCGCGAUCACAUAGLLLAUGUGAUCGCGCUUCUCGUAU
702	GGACGAGCUGUACAAGUAAAGLLLUUACUUGUACAGCUCGUCCAU
368	GCAUCGAGCUGAAGGGCAUAGLLLAUGCCCUUCAGCUCGAUGCAU
464	CCGACAAGCAGAAGAACGGAGLLLCCGUUCUUCUGCUUGUCGGAU
614	AGUCCGCCCUGAGCAAAGAAGLLLUCUUUGCUCAGGGCGGACUAU
635	CCAACGAGAAGCGCGAUCAAGLLLUGAUCGCGCUUCUCGUUGGAU
401	ACGGCAACAUCCUGGGGCAAGLLLUGCCCCAGGAUGUUGCCGUAU
75	CCACAAGUUCAGCGUGUCCAGLLLGGACACGCUGAACUUGUGGAU
466	GACAAGCAGAAGAACGGCAAGLLLUGCCGUUCUUCUGCUUGUCAU
404	GCAACAUCCUGGGGCACAAAGLLLUUGUGCCCCAGGAUGUUGCAU
494	ACUUCAAGAUCCGCCACAAAGLLLUUGUGGCGGAUCUUGAAGUAU
633	CCCCAACGAGAAGCGCGAUAGLLLAUCGCGCUUCUCGUUGGGGAU
632	ACCCCAACGAGAAGCGCGAAGLLLUCGCGCUUCUCGUUGGGGUAU
659	UCCUGCUGGAGUUCGUGACAGLLLGUCACGAACUCCAGCAGGAAU
427	GAGUACAACUACAACAGCCAGLLLGGCUGUUGUAGUUGUACUCAU
483	CAUCAAGGUGAACUUCAAGAGLLLCUUGAAGUUCACCUUGAUGAU
455	AUAUCAUGGCCGACAAGCAAGLLLUGCUUGUCGGCCAUGAUAUAU
435	CUACAACAGCCACAACGUCAGLLLGACGUUGUGGCUGUUGUAGAU
417	GCACAAGCUGGAGUACAACAGLLLGUUGUACUCCAGCUUGUGCAU
656	UGGUCCUGCUGGAGUUCGUAGLLLACGAACUCCAGCAGGACCAAU
258	GUCCGCCAUGCCCGAAGGCAGLLLGCCUUCGGGCAUGGCGGACAU
389	ACUUCAAGGAGGACGGCAAAGLLLUUGCCGUCCUCCUUGAAGUAU
581	UGCUGCUGCCCGACAACCAAGLLLUGGUUGUCGGGCAGCAGCAAU
479	ACGGCAUCAAGGUGAACUUAGLLLAAGUUCACCUUGAUGCCGUAU
209	AGUGCUUCAGCCGCUACCCAGLLLGGGUAGCGGCUGAAGCACUAU
125	AGCUGACCCUGAAGUUCAUAGLLLAUGAACUUCAGGGUCAGCUAU
329	GCGCCGAGGUGAAGUUCGAAGLLLUCGAACUUCACCUCGGCGCAU
444	CCACAACGUCUAUAUCAUGAGLLLCAUGAUAUAGACGUUGUGGAU
415	GGGCACAAGCUGGAGUACAAGLLLUGUACUCCAGCUUGUGCCCAU
416	GGCACAAGCUGGAGUACAAAGLLLUUGUACUCCAGCUUGUGCCAU
205	GUGCAGUGCUUCAGCCGCUAGLLLAGCGGCUGAAGCACUGCACAU
590	CCGACAACCACUACCUGAGAGLLLCUCAGGUAGUGGUUGUCGGAU
482	GCAUCAAGGUGAACUUCAAAGLLLUUGAAGUUCACCUUGAUGCAU
392	UCAAGGAGGACGGCAACAUAGLLLAUGUUGCCGUCCUCCUUGAAU
463	GCCGACAAGCAGAAGAACGAGLLLCGUUCUUCUGCUUGUCGGCAU
412	CUGGGGCACAAGCUGGAGUAGLLLACUCCAGCUUGUGCCCCAGAU
434	ACUACAACAGCCACAACGUAGLLLACGUUGUGGCUGUUGUAGUAU
476	AGAACGGCAUCAAGGUGAAAGLLLUUCACCUUGAUGCCGUUCUAU
124	AAGCUGACCCUGAAGUUCAAGLLLUGAACUUCAGGGUCAGCUUAU
383	GCAUCGACUUCAAGGAGGAAGLLLUCCUCCUUGAAGUCGAUGCAU
437	ACAACAGCCACAACGUCUAAGLLLUAGACGUUGUGGCUGUUGUAU
626	GCAAAGACCCCAACGAGAAAGLLLUUCUCGUUGGGGUCUUUGCAU
488	AGGUGAACUUCAAGAUCCGAGLLLCGGAUCUUGAAGUUCACCUAU
486	CAAGGUGAACUUCAAGAUCAGLLLGAUCUUGAAGUUCACCUUGAU
284	AGGAGCGCACCAUCUUCUUAGLLLAAGAAGAUGGUGCGCUCCUAU
487	AAGGUGAACUUCAAGAUCCAGLLLGGAUCUUGAAGUUCACCUUAU
481	GGCAUCAAGGUGAACUUCAAGLLLUGAAGUUCACCUUGAUGCCAU
485	UCAAGGUGAACUUCAAGAUAGLLLAUCUUGAAGUUCACCUUGAAU
443	GCCACAACGUCUAUAUCAUAGLLLAUGAUAUAGACGUUGUGGCAU
