# Supplementary material for: Prediction of guide strand of microRNAs from its sequence and secondary structure
Source: BMC Bioinformatics. 2009 Apr 9;10:105. doi: 10.1186/1471-2105-10-105 (PMC2676257; doi:10.1186/1471-2105-10-105)
Supplement: Additional file 2 — Datasets. The compressed file contains dataset used in development of SVM models and independent datasets used for testing. [file 1471-2105-10-105-S2.zip › additional_file2/D4/ineffective_siRNA.txt]

Position SS LLL AS
166	GUGCCCUGGCCCACCCUCGAGLLLCGAGGGUGGGCCAGGGCACAU
167	UGCCCUGGCCCACCCUCGUAGLLLACGAGGGUGGGCCAGGGCAAU
562	CCCAUCGGCGACGGCCCCGAGLLLCGGGGCCGUCGCCGAUGGGAU
145	UGCACCACCGGCAAGCUGCAGLLLGCAGCUUGCCGGUGGUGCAAU
143	UCUGCACCACCGGCAAGCUAGLLLAGCUUGCCGGUGGUGCAGAAU
148	ACCACCGGCAAGCUGCCCGAGLLLCGGGCAGCUUGCCGGUGGUAU
164	CCGUGCCCUGGCCCACCCUAGLLLAGGGUGGGCCAGGGCACGGAU
142	AUCUGCACCACCGGCAAGCAGLLLGCUUGCCGGUGGUGCAGAUAU
163	CCCGUGCCCUGGCCCACCCAGLLLGGGUGGGCCAGGGCACGGGAU
158	AGCUGCCCGUGCCCUGGCCAGLLLGGCCAGGGCACGGGCAGCUAU
691	ACUCUCGGCAUGGACGAGCAGLLLGCUCGUCCAUGCCGAGAGUAU
563	CCAUCGGCGACGGCCCCGUAGLLLACGGGGCCGUCGCCGAUGGAU
629	AAGACCCCAACGAGAAGCGAGLLLCGCUUCUCGUUGGGGUCUUAU
689	UCACUCUCGGCAUGGACGAAGLLLUCGUCCAUGCCGAGAGUGAAU
16	GAGGAGCUGUUCACCGGGGAGLLLCCCCGGUGAACAGCUCCUCAU
561	CCCCAUCGGCGACGGCCCCAGLLLGGGGCCGUCGCCGAUGGGGAU
138	GUUCAUCUGCACCACCGGCAGLLLGCCGGUGGUGCAGAUGAACAU
573	CGGCCCCGUGCUGCUGCCCAGLLLGGGCAGCAGCACGGGGCCGAU
674	UGACCGCCGCCGGGAUCACAGLLLGUGAUCCCGGCGGCGGUCAAU
628	AAAGACCCCAACGAGAAGCAGLLLGCUUCUCGUUGGGGUCUUUAU
162	GCCCGUGCCCUGGCCCACCAGLLLGGUGGGCCAGGGCACGGGCAU
397	GAGGACGGCAACAUCCUGGAGLLLCCAGGAUGUUGCCGUCCUCAU
682	GCCGGGAUCACUCUCGGCAAGLLLUGCCGAGAGUGAUCCCGGCAU
523	GGCAGCGUGCAGCUCGCCGAGLLLCGGCGAGCUGCACGCUGCCAU
99	GGGCGAGGGCGAUGCCACCAGLLLGGUGGCAUCGCCCUCGCCCAU
151	ACCGGCAAGCUGCCCGUGCAGLLLGCACGGGCAGCUUGCCGGUAU
31	GGGGUGGUGCCCAUCCUGGAGLLLCCAGGAUGGGCACCACCCCAU
630	AGACCCCAACGAGAAGCGCAGLLLGCGCUUCUCGUUGGGGUCUAU
560	CCCCCAUCGGCGACGGCCCAGLLLGGGCCGUCGCCGAUGGGGGAU
265	AUGCCCGAAGGCUACGUCCAGLLLGGACGUAGCCUUCGGGCAUAU
37	GUGCCCAUCCUGGUCGAGCAGLLLGCUCGACCAGGAUGGGCACAU
157	AAGCUGCCCGUGCCCUGGCAGLLLGCCAGGGCACGGGCAGCUUAU
556	AACACCCCCAUCGGCGACGAGLLLCGUCGCCGAUGGGGGUGUUAU
568	GGCGACGGCCCCGUGCUGCAGLLLGCAGCACGGGGCCGUCGCCAU
111	UGCCACCUACGGCAAGCUGAGLLLCAGCUUGCCGUAGGUGGCAAU
558	CACCCCCAUCGGCGACGGCAGLLLGCCGUCGCCGAUGGGGGUGAU
385	AUCGACUUCAAGGAGGACGAGLLLCGUCCUCCUUGAAGUCGAUAU
572	ACGGCCCCGUGCUGCUGCCAGLLLGGCAGCAGCACGGGGCCGUAU
