# Supplementary material for: Prediction of guide strand of microRNAs from its sequence and secondary structure
Source: BMC Bioinformatics. 2009 Apr 9;10:105. doi: 10.1186/1471-2105-10-105 (PMC2676257; doi:10.1186/1471-2105-10-105)
Supplement: Additional file 2 — Datasets. The compressed file contains dataset used in development of SVM models and independent datasets used for testing. [file 1471-2105-10-105-S2.zip › additional_file2/index.txt]

Prediction of guide strand of microRNAs from its sequence and secondary structure

DATASETS
All datasets are included in this compressed archive file:

D1: 329 sequences of miRNA and its corresponding miRNA* used in the development of models. Sequences was divided into five sets in such a way that all sequences of a miRNA family were kept into one set.

D2: 30 sequences of miRNA and its corresponding miRNA* used for independent testing.

D3: 37 highly effective and 17 ineffective siRNAs taken from Ui-Tei et al. [22] for independent testing.

D4: 78 highly effective siRNAs and 39 ineffective siRNAs taken from Katoh et al. [42] for independent testing.
